# Supplementary material for: Low-volume enrichment method supports high throughput bacteriophage screening and isolation from wastewater
Source: PLoS One. 2024 Apr 16;19(4):e0298833. doi: 10.1371/journal.pone.0298833 (PMC11020952; doi:10.1371/journal.pone.0298833)
Supplement: S1 File — (XLSX) [file pone.0298833.s001.xlsx]

## Sheet: money calculations
Microplate method:
Item	Number	Cost	Price
96-well plates	8	$2.08 each	16.64
Culture tubes	66	$6.91 per 25	18.2424
LB broth (mL)	285.6	$58.88 per 500g mix	0.840806
LB agar (mL)	416	$93 per 500g mix	3.09504
Petri dishes	26	$2.98 per 25	3.0992
Syringe filters, 0.22µm	75	$66.12 per 50	99.18
1mL syringe	75	$38.17 per 200	14.3138
20µL pipette tips (No. of boxes)	4	$5.38 per box	21.52								tips
200µL pipette tips (No. of boxes)	2	$5.38 per box	10.76								per plate		microplate	trad	diff
5mL pipettes	98.6	$9.20 per 50	18.1424								20ul	16	128	0	0
		Total:	205.834								200ul	12	96	0	0
											per plaque assay
Traditional method:											20ul	4	104	264	160
Item	Number	Cost	Price								per culture start
96-well plates	0	$2.08 each	0								20ul	1	66	66	40
Culture tubes	330	$6.91 per 25	91.212
LB broth (mL)	1848	$58.88 per 500g mix	5.44051										298	330	200
LB agar (mL)	1056	$93 per 500g mix	7.85664										3.10417	3.4375	2.08333
Petri dishes	66	$2.98 per 25	7.8672										1
Syringe filters, 0.22µm	264	$66.12 per 50	349.114
1mL syringe	264	$38.17 per 200	50.3844
1-20µL pipette tips (No. of boxes)	4	$5.38 per box	21.52
20-200µL pipette tips (No. of boxes)	1	$5.38 per box	5.38
5mL pipettes	156.75	$9.20 per 50	28.842
		Total:	567.616
Add on to repeat negative results after microplate
Item	Number	Cost	Price
96-well plates	0	$2.08 each	0
Culture tubes	200	$6.91 per 25	55.28
LB broth (mL)	1120	$58.88 per 500g mix	3.29728
LB agar (mL)	640	$93 per 500g mix	4.7616
Petri dishes	40	$2.98 per 25	4.768
Syringe filters, 0.22µm	160	$66.12 per 50	211.584
1mL syringe	160	$38.17 per 200	30.536
1-20µL pipette tips (No. of boxes)	2	$5.38 per box	10.76
20-200µL pipette tips (No. of boxes)	1	$5.38 per box	5.38
5mL pipettes	95	$9.20 per 50	17.48	This + microplate
		Total:	343.847	549.68

## Sheet: money for paper
Table 3: Monetary cost comparison between microplate and traditional phage enrichment methods. Costs, itemized as much as possible, were based on local stockroom costs at the time this manuscript was written. Cost variations are expected among institutions and over time.
Item	Cost	#, microplate	Cost, microplate	#, traditional	Cost, traditional
96-well plates	$2.08 each	8	16.64	0	0
Culture tubes	$6.91 per 25	66	18.2424	330	91.212
LB broth (mL)	$58.88 per 500g mix	285.6	0.840806	1848	5.44051
LB agar (mL)	$93 per 500g mix	416	3.09504	1056	7.85664
Petri dishes	$2.98 per 25	26	3.0992	66	7.8672
Syringe filters, 0.22µm	$66.12 per 50	75	99.18	264	349.114
1mL syringe	$38.17 per 200	75	14.3138	264	50.3844
20µL pipette tips (No. of boxes)	$5.38 per box	4	21.52	4	21.52
200µL pipette tips (No. of boxes)	$5.38 per box	2	10.76	1	5.38
5mL pipettes	$9.20 per 50	98.6	18.1424	156.75	28.842
		Total:	205.834	Total:	567.616
Table 3: Monetary cost comparison between microplate and traditional phage enrichment methods. Costs, itemized as much as possible, were based on local stockroom costs at the time this manuscript was written. Cost variations are expected among institutions and over time.
		Add on for trad re-dos after microplate
		Total:	549.68

## Sheet: time calculations
Microplate method:
Item	Number	Time (each, minutes)	Time (minutes)
Plate setup	8	30	240
Plate data evaluation	8	5	40
Enrichment setup	-	-	-
Filtration	75	0.5	37.5
Plaque assays	26	5	130
		Total:	447.5
		Total (hours):	7.45833
Traditional method:
Item	Number	Time (each, minutes)	Time (minutes)
Plate setup	-	-	-
Plate data evaluation	-	-	-
Enrichment setup	264	2	528
Filtration	264	1	264
Plaque assays	66	5	330
		Total:	1122
		Total (hours):	18.7
Add on to repeat negative results after microplate
Item	Number	Time (each, minutes)	Time (minutes)
Plate setup	0	30	0
Plate data evaluation	0	5	0
Enrichment setup	160	2	320
Filtration	160	1	160
Plaque assays	40	5	200
		Total:	680
		Total (hours):	11.3333	18.7917

## Sheet: time for paper
Table 2: Hands-on time comparison between microplate and traditional phage enrichment methods. Plate setup refers to the time required from obtaining supplies to starting the plate reader. Enrichment setup refers to the time required to assemble each tube used in the traditional enrichment method.
	Microplate			Traditional
Item	Number	Time (each, minutes)	Time (minutes)	Number	Time (each, minutes)	Time (minutes)
Plate setup	8	30	240	-	-	-
Plate data evaluation	8	5	40	-	-	-
Enrichment setup	-	-	-	264	2	528
Filtration	75	0.5	37.5	264	1	264
Plaque assays	26	5	130	66	5	330
		Total (minutes):	447.5		Total (minutes):	1122
		Total (hours):	7.45833		Total (hours):	18.7
Table 2: Hands-on time comparison between microplate and traditional phage enrichment methods. Plate setup refers to the time required from obtaining supplies to starting the plate reader. Enrichment setup refers to the time required to assemble each tube used in the traditional enrichment method.
		Add on for trad re-dos after microplate
		Total (minutes):	1127.5
		Total (hours):	18.7917
