# Supplementary material for: Low-volume enrichment method supports high throughput bacteriophage screening and isolation from wastewater
Source: PLoS One. 2024 Apr 16;19(4):e0298833. doi: 10.1371/journal.pone.0298833 (PMC11020952; doi:10.1371/journal.pone.0298833)
Supplement: S2 File — (XLSX) [file pone.0298833.s002.xlsx]

## Sheet: Sheet1
OD 600 of bacterial isolates with or without adding wastewater (RAS or DI) as shown in Figure 2 and Figure 4
	Figure 4c			Figure 4d			Figure 4a			Figure 4b			Figure 2
Time (hours)	S. typhi SL3261	DI 1	DI 2	Shigella spp. SH42	DI 1	DI 2	E coli ecosq	RAS 1	RAS 2	S. maltophilia "stematl1"	RAS 1	RAS 2	S maltophilia stematl1	DI 1-2
0	0.0889	0.1001	0.0966	0.1299	0.107	0.0844	0.0942	0.0868	0.0952	0.066	0.074	0.0779	0.0648	0.0658
0.25	0.095	0.1091	0.1013	0.1423	0.1231	0.1003	0.111	0.0914	0.1014	0.066	0.0746	0.0784	0.0645	0.0657
0.5	0.103	0.122	0.1091	0.1663	0.1486	0.1252	0.1323	0.1005	0.113	0.0669	0.0758	0.0802	0.0646	0.066
0.75	0.1166	0.1456	0.1329	0.1956	0.1871	0.1575	0.1663	0.1165	0.1326	0.0677	0.0772	0.0814	0.0647	0.0663
1	0.1355	0.1748	0.1518	0.2307	0.2389	0.2024	0.209	0.1434	0.1641	0.0689	0.0788	0.0827	0.0649	0.0666
1.25	0.1603	0.202	0.1797	0.288	0.2971	0.2754	0.2545	0.1753	0.212	0.0699	0.0805	0.084	0.0651	0.0669
1.5	0.1944	0.2339	0.2165	0.3367	0.3659	0.3182	0.3563	0.1209	0.2846	0.0714	0.0828	0.0857	0.0654	0.0673
1.75	0.2421	0.2861	0.2725	0.3811	0.4232	0.3564	0.4314	0.114	0.3585	0.0728	0.0857	0.0874	0.0657	0.0678
2	0.3056	0.3506	0.332	0.4595	0.4708	0.3796	0.5468	0.0983	0.2573	0.0746	0.0892	0.0895	0.0661	0.0684
2.25	0.3638	0.3803	0.3617	0.5175	0.519	0.4112	0.6479	0.094	0.1675	0.077	0.0943	0.0925	0.0666	0.0691
2.5	0.3985	0.4256	0.3876	0.533	0.5562	0.4707	0.7108	0.0954	0.1473	0.08	0.099	0.0962	0.0672	0.0701
2.75	0.4404	0.4577	0.415	0.5603	0.5719	0.536	0.7699	0.0978	0.1468	0.0838	0.1054	0.1021	0.0679	0.0711
3	0.4789	0.4778	0.4408	0.5992	0.5871	0.5764	0.8237	0.1012	0.1446	0.0885	0.1135	0.1128	0.0688	0.0726
3.25	0.5069	0.4953	0.4612	0.6106	0.5955	0.601	0.8485	0.1048	0.1438	0.0948	0.1241	0.1208	0.0701	0.0744
3.5	0.5346	0.5271	0.5028	0.6197	0.6014	0.626	0.8626	0.1104	0.1432	0.1028	0.1381	0.1304	0.0714	0.0767
3.75	0.5743	0.5445	0.5328	0.6394	0.62	0.6528	0.8747	0.1198	0.1444	0.1129	0.1563	0.1402	0.0732	0.0798
4	0.5994	0.5595	0.555	0.6558	0.6562	0.6793	0.8869	0.1281	0.1505	0.1267	0.1759	0.1517	0.0755	0.0837
4.25	0.6123	0.5712	0.5748	0.6641	0.689	0.714	0.9006	0.1443	0.1634	0.1464	0.1976	0.1668	0.0783	0.0878
4.5	0.6186	0.5817	0.5851	0.6699	0.7078	0.748	0.9188	0.1634	0.1753	0.1691	0.225	0.1865	0.0823	0.0903
4.75	0.6264	0.5927	0.5924	0.7025	0.7296	0.788	0.9416	0.1876	0.1958	0.1924	0.2598	0.2108	0.0877	0.0865
5	0.6418	0.6171	0.5985	0.726	0.7609	0.8297	0.9676	0.2187	0.218	0.2203	0.2992	0.2412	0.0954	0.0774
5.25	0.6667	0.6453	0.6036	0.7442	0.8168	0.867	1	0.2602	0.2412	0.2554	0.3405	0.2785	0.1081	0.0742
5.5	0.6874	0.6727	0.6127	0.7806	0.8574	0.901	1.03	0.3141	0.2729	0.2925	0.3829	0.3194	0.1267	0.074
5.75	0.7102	0.697	0.6228	0.8287	0.8757	0.9455	1.05	0.3687	0.3223	0.3317	0.4243	0.3599	0.153	0.0742
6	0.7381	0.7175	0.6422	0.8939	0.8971	0.9765	1.0675	0.4256	0.3808	0.3731	0.469	0.4022	0.1914	0.0745
6.25	0.7727	0.7471	0.661	0.9656	0.9208	1.0041	1.0792	0.4739	0.4377	0.4161	0.5137	0.448	0.2394	0.0749
6.5	0.819	0.7813	0.6786	1.0145	0.9445	1.0281	1.0791	0.5229	0.495	0.4601	0.5591	0.4959	0.285	0.0753
6.75	0.8721	0.8183	0.689	1.0462	0.9704	1.0498	1.078	0.5758	0.545	0.5047	0.6037	0.5443	0.3261	0.0759
7	0.9179	0.8527	0.7	1.0717	0.9998	1.0695	1.0767	0.6304	0.5871	0.5511	0.6485	0.5846	0.3652	0.0767
7.25	0.9502	0.8858	0.7112	1.0944	1.0298	1.086	1.0776	0.6862	0.6277	0.5982	0.6838	0.6151	0.4036	0.0777
7.5	0.9743	0.9272	0.719	1.1108	1.0653	1.1031	1.0822	0.7375	0.6633	0.6453	0.7053	0.63	0.4459	0.079
7.75	0.9936	0.9502	0.7217	1.1233	1.1022	1.1165	1.0847	0.7694	0.6957	0.6896	0.7203	0.6285	0.49	0.0804
8	1.0108	0.9631	0.7216	1.1344	1.1349	1.1304	1.087	0.798	0.7252	0.7294	0.7254	0.6185	0.536	0.0824
8.25	1.0261	0.9766	0.73	1.1441	1.1584	1.1429	1.0901	0.8342	0.7543	0.7725	0.7329	0.6142	0.582	0.0855
8.5	1.0409	0.9875	0.7287	1.1516	1.1823	1.1547	1.0923	0.8716	0.7784	0.8124	0.7369	0.6148	0.6334	0.0902
8.75	1.0525	1.0023	0.7256	1.1593	1.1997	1.162	1.0963	0.9075	0.797	0.8496	0.7375	0.6258	0.6803	0.0979
9	1.0663	1.0139	0.7187	1.1648	1.2138	1.1697	1.0998	0.9348	0.8117	0.8851	0.743	0.6468	0.7265	0.1088
9.25	1.0772	1.024	0.711	1.171	1.2249	1.1786	1.106	0.9612	0.8225	0.9171	0.7539	0.6828	0.7715	0.1222
9.5	1.0869	1.0364	0.704	1.1764	1.235	1.1852	1.1116	0.9864	0.8312	0.943	0.7611	0.7085	0.8151	0.139
9.75	1.0952	1.0475	0.6967	1.1815	1.242	1.192	1.1184	1.011	0.8345	0.9704	0.7735	0.7391	0.8531	0.1579
10	1.1022	1.0544	0.6914	1.1843	1.2489	1.1964	1.1233	1.033	0.8354	1	0.7929	0.7727	0.8912	0.1855
10.25	1.1073	1.0614	0.6855	1.1885	1.2532	1.2017	1.1288	1.0558	0.8355	1.0319	0.8124	0.8116	0.9245	0.2014
10.5	1.1159	1.0695	0.6821	1.192	1.2569	1.2072	1.1383	1.0728	0.8312	1.0571	0.8463	0.8585	0.9574	0.1853
10.75	1.1238	1.0764	0.6788	1.1955	1.2583	1.2116	1.1598	1.0812	0.8217	1.0768	0.9	0.9183	0.9924	0.1421
11	1.1319	1.0796	0.676	1.1979	1.2592	1.2141	1.1656	1.0831	0.8087	1.097	0.9464	0.9754	1.0214	0.1312
11.25	1.1367	1.0875	0.6734	1.2002	1.2604	1.2172	1.1676	1.0775	0.7956	1.1176	0.9906	1.023	1.0503	0.1281
11.5	1.1432	1.0919	0.6742	1.2009	1.2607	1.2206	1.1761	1.0659	0.7841	1.1336	1.0302	1.0331	1.078	0.1285
11.75	1.1505	1.0984	0.67	1.2027	1.2617	1.2239	1.1982	1.0525	0.7707	1.1446	1.0252	1.0392	1.1035	0.129
12	1.155	1.1012	0.6699	1.2041	1.2621	1.225	1.2088	1.0366	0.76	1.1594	1.0064	1.0491	1.1215	0.1301
12.25	1.1599	1.1071	0.6684	1.2055	1.2616	1.2279	1.2143	1.0215	0.7472	1.1698	1.0306	1.0506	1.1401	0.1308
12.5	1.1648	1.1103	0.6666	1.207	1.2605	1.229	1.2175	1.0073	0.7424	1.1788	1.0384	1.0499	1.1566	0.131
12.75	1.171	1.1141	0.6664	1.2081	1.2602	1.2332	1.2224	0.9934	0.7317	1.189	1.0496	1.0528	1.1732	0.1315
13	1.1751	1.1177	0.6728	1.2083	1.2591	1.2352	1.2268	0.9765	0.6938	1.1989	1.0661	1.0544	1.1834	0.1319
13.25	1.1776	1.1209	0.6727	1.208	1.2568	1.2368	1.2292	0.9455	0.666	1.2106	1.0875	1.0635	1.1949	0.1325
13.5	1.1821	1.1236	0.6728	1.2083	1.2552	1.2389	1.23	0.9079	0.6609	1.2201	1.1112	1.0756	1.1993	0.133
13.75	1.1871	1.1285	0.6775	1.2095	1.254	1.2407	1.2299	0.8824	0.6575	1.2334	1.1368	1.0828	1.2066	0.1337
14	1.1905	1.134	0.6776	1.21	1.2511	1.2416	1.2303	0.8765	0.6578	1.2423	1.1394	1.0884	1.2152	0.1345
14.25	1.1932	1.1363	0.6801	1.2109	1.2498	1.2417	1.2287	0.8769	0.6602	1.2494	1.1408	1.0914	1.2203	0.1357
14.5	1.1977	1.1392	0.6793	1.2116	1.2485	1.2431	1.2282	0.8786	0.6637	1.2538	1.1505	1.0948	1.2213	0.137
14.75	1.2041	1.1417	0.6807	1.2134	1.2467	1.2452	1.2271	0.8794	0.6688	1.2596	1.1596	1.1044	1.2262	0.1384
15	1.208	1.1443	0.6838	1.2145	1.2441	1.2459	1.2256	0.8793	0.6656	1.2611	1.1755	1.1187	1.2283	0.14
15.25	1.2144	1.1465	0.6852	1.2149	1.2422	1.2479	1.2246	0.8788	0.6668	1.2625	1.1687	1.132	1.2209	0.1425
15.5	1.2203	1.1498	0.6885	1.2161	1.2412	1.2491	1.2266	0.8767	0.6613	1.2666	1.184	1.1421	1.2074	0.1463
15.75	1.2267	1.1536	0.6914	1.2186	1.2408	1.2511	1.2329	0.8766	0.665	1.2719	1.1923	1.1614	1.1944	0.1493
16	1.2312	1.1537	0.6912	1.2196	1.2388	1.2496	1.2417	0.8751	0.6651	1.2749	1.1854	1.1662	1.1807	0.1539
16.25	1.2368	1.1525	0.6887	1.2218	1.2385	1.2499	1.251	0.8758	0.6691	1.276	1.1844	1.1721	1.1589	0.1607
16.5	1.2438	1.1522	0.6925	1.2241	1.239	1.2521	1.2606	0.8759	0.6741	1.2728	1.1872	1.1749	1.1301	0.1689
16.75	1.2492	1.1536	0.694	1.2272	1.2387	1.252	1.2672	0.8732	0.6812	1.2639	1.1923	1.1867	1.1116	0.178
17	1.2565	1.1535	0.6945	1.2295	1.2403	1.2543	1.2728	0.8722	0.6861	1.266	1.1915	1.1805	1.0952	0.1919
17.25	1.2625	1.1529	0.7014	1.232	1.2418	1.2561	1.2776	0.8732	0.6879	1.2649	1.1794	1.1839	1.0961	0.2078
17.5	1.2681	1.1528	0.7018	1.2353	1.2447	1.2571	1.2807	0.874	0.6911	1.2632	1.1762	1.1866	1.0877	0.2276
17.75	1.2735	1.1512	0.702	1.2389	1.247	1.2582	1.2831	0.8752	0.6948	1.259	1.1772	1.185	1.084	0.2486
18	1.279	1.1476	0.7006	1.2413	1.2504	1.2591	1.2872	0.8796	0.7019	1.2584	1.1829	1.1831	1.0792	0.2688
