# Supplementary material for: Low-volume enrichment method supports high throughput bacteriophage screening and isolation from wastewater
Source: PLoS One. 2024 Apr 16;19(4):e0298833. doi: 10.1371/journal.pone.0298833 (PMC11020952; doi:10.1371/journal.pone.0298833)
Supplement: S3 File — (XLSX) [file pone.0298833.s003.xlsx]

## Sheet: Isolate level data
Table 2: Presence of phage in tested samples. Abbreviations: DI: Dilute Influent; MRSA: methicillin-resistant Staphylococcus aureus; RAS: Return Activated Sludge; spp: species											DNG = did not grow
Host			Low-volume format				Traditional enrichment				Did the methods achieve the same result? (1=yes, 0=no)																	Table 5: Congruence of phage isolation results with individual bacterial isolates. A Comparison between microplate and traditional enrichment methods is demonstrated using a heat map. Green boxes represent samples in which the 2 methods had congruent results. Orange boxes represent samples in which the 2 methods had discongruent results. Typically this favored phage isolation with the traditional…
Genus	Species	Isolate identifier	RAS 1-1	RAS 1-2	Influent 1-1	Influent 1-2	RAS 1-1	RAS 1-2	Influent 1-1	Influent 1-2	RAS 1	RAS 2	Dilute Influent 1	Dilute Influent 2														Host Genus	Species	Isolate identifier	RAS 1	RAS 2	DI 1	DI 2
Achromobacter	xylosoxidans	achxylcf	no	no	no	no	yes	no	no	yes	0	1	1	0		0	0	0	0	1	0	0	1	1	0	1		Achromobacter	xylosoxidans	achxylcf	0	1	1	0
Acinetobacter	baumannii	acibaumc1	no	no	no	no	no	no	no	no	1	1	1	1		0	0	0	0	0	0	0	0	0	0	0		Acinetobacter	baumannii	acibaumc1	1	1	1	1
Acinetobacter	baumannii	HUMC1	no	no	no	no	no	no	no	yes	1	1	1	0		0	0	0	0	0	0	0	1	1	0	1		Acinetobacter	baumannii	HUMC1	1	1	1	0
Acinetobacter	baumannii	acibaues	no	no	no	no	yes	yes	no	no	0	0	1	1		0	0	0	0	1	1	0	0	1	0	1		Acinetobacter	baumannii	acibaues	0	0	1	1
Acinetobacter	baumannii	HUMC12	no	no	no	no	yes	yes	yes	yes	0	0	0	0		0	0	0	0	1	1	1	1	1	0	1		Acinetobacter	baumannii	HUMC12	0	0	0	0
Acinetobacter	baumannii	Kelly Lung	no	no	no	no	no	no	no	no	1	1	1	1		0	0	0	0	0	0	0	0	0	0	0		Acinetobacter	baumannii	Kelly Lung	1	1	1	1
Acinetobacter	baumannii	acibaumc2	no	no	no	no	no	no	no	no	1	1	1	1		0	0	0	0	0	0	0	0	0	0	0		Acinetobacter	baumannii	acibaumc2	1	1	1	1
Acinetobacter	baumannii	RPCI AB1	no	no	no	no	yes	yes	no	no	0	0	1	1		0	0	0	0	1	1	0	0	1	0	1		Acinetobacter	baumannii	RPCI AB1	0	0	1	1
Acinetobacter	baumannii	acibaucf	no	no	no	no	no	no	no	no	1	1	1	1		0	0	0	0	0	0	0	0	0	0	0		Acinetobacter	baumannii	acibaucf	1	1	1	1
Acinetobacter	baumannii	307	no	no	no	no	yes	yes	yes	yes	0	0	0	0		0	0	0	0	1	1	1	1	1	0	1		Acinetobacter	baumannii	307	0	0	0	0
Acinetobacter	haemolyticus	HR1	no	no	no	no	yes	no	yes	yes	0	1	0	0		0	0	0	0	1	0	1	1	1	0	1		Acinetobacter	haemolyticus	HR1	0	1	0	0
Acinetobacter	ursingii	aciurses	no	no	no	no	yes	yes	yes	yes	0	0	0	0		0	0	0	0	1	1	1	1	1	0	1		Acinetobacter	ursingii	aciurses	0	0	0	0
Bordetella	pertussis	BSA SPG2	DNG	DNG	yes	yes	yes	yes	no	no	0	0	0	0		0	0	1	1	1	1	0	0	1	1	1		Bordetella	pertussis	BSA SPG2	0	0	0	0
Bordetella	pertussis	WT1	DNG	DNG	DNG	DNG	no	no	no	no	1	1	1	1		0	0	0	0	0	0	0	0	0	0	0		Bordetella	pertussis	WT1	0	0	0	0
Bordetella	pertussis	Tahoma	DNG	DNG	yes	yes	yes	yes	no	no	0	0	0	0		0	0	1	1	1	1	0	0	1	1	1		Bordetella	pertussis	Tahoma	0	0	0	0
Campylobacter	spp	2TS	yes	yes	yes	yes	yes	yes	yes	yes	1	1	1	1		1	1	1	1	1	1	1	1	1	1	1		Campylobacter	spp	2TS	1	1	1	1
Campylobacter	spp	3TS	yes	yes	yes	yes	yes	yes	yes	yes	1	1	1	1		1	1	1	1	1	1	1	1	1	1	1		Campylobacter	spp	3TS	1	1	1	1
Citrobacter	amalonaticus	02451	no	no	no	no	yes	no	yes	yes	0	1	0	0		0	0	0	0	1	0	1	1	1	0	1		Citrobacter	amalonaticus	02451	0	1	0	0
Enterobacter	cloacae	entclodc1	yes	yes	no	no	yes	yes	yes	yes	1	1	0	0		1	1	0	0	1	1	1	1	1	1	1		Enterobacter	cloacae	entclodc1	1	1	0	0
Enterobacter	cloacae	entclodc2	yes	yes	no	yes	yes	yes	yes	yes	1	1	0	1		1	1	0	1	1	1	1	1	1	1	1		Enterobacter	cloacae	entclodc2	1	1	0	1
Enterobacter	cloacae	entclodc3	yes	yes	no	no	yes	yes	no	yes	1	1	1	0		1	1	0	0	1	1	0	1	1	1	1		Enterobacter	cloacae	entclodc3	1	1	1	0
Escherichia	coli	ecosq	yes	yes	yes	yes	yes	yes	yes	yes	1	1	1	1		1	1	1	1	1	1	1	1	1	1	1		Escherichia	coli	ecosq	1	1	1	1
Escherichia	coli	08063 (O157:H7)	yes	yes	yes	yes	yes	yes	yes	yes	1	1	1	1		1	1	1	1	1	1	1	1	1	1	1		Escherichia	coli	08063 (O157:H7)	1	1	1	1
Escherichia	coli	ecomw	no	no	no	no	no	yes	yes	yes	1	0	0	0		0	0	0	0	0	1	1	1	1	0	1		Escherichia	coli	ecomw	1	0	0	0
Escherichia	coli	CSF	yes	yes	yes	yes	yes	yes	yes	yes	1	1	1	1		1	1	1	1	1	1	1	1	1	1	1		Escherichia	coli	CSF	1	1	1	1
Klebsiella	pneumoniae	stock	no	yes	no	yes	yes	yes	yes	yes	0	1	0	1		0	1	0	1	1	1	1	1	1	1	1		Klebsiella	pneumoniae	stock	0	1	0	1
Klebsiella	pneumoniae	klepnakp	no	no	no	no	no	no	no	no	1	1	1	1		0	0	0	0	0	0	0	0	0	0	0		Klebsiella	pneumoniae	klepnakp	1	1	1	1
Klebsiella	pneumoniae	ATCC RAA1705	yes	yes	yes	yes	yes	yes	yes	yes	1	1	1	1		1	1	1	1	1	1	1	1	1	1	1		Klebsiella	pneumoniae	ATCC RAA1705	1	1	1	1
Lactobacillus	spp	2181-069	DNG	DNG	DNG	DNG	DNG	DNG	DNG	DNG	1	1	1	1		0	0	0	0	0	0	0	0	0	0	0		Lactobacillus	spp	2181-069	1	1	1	1
Lactobacillus	spp	2181-080	DNG	DNG	no	no	no	no	no	no	1	1	1	1		0	0	0	0	0	0	0	0	0	0	0		Lactobacillus	spp	2181-080	0	0	1	1
Lactobacillus	spp	2181-044	DNG	DNG	DNG	DNG	DNG	DNG	DNG	DNG	1	1	1	1		0	0	0	0	0	0	0	0	0	0	0		Lactobacillus	spp	2181-044	1	1	1	1
Lactobacillus	spp	2181-005	DNG	DNG	DNG	DNG	DNG	DNG	DNG	DNG	1	1	1	1		0	0	0	0	0	0	0	0	0	0	0		Lactobacillus	spp	2181-005	1	1	1	1
Lactobacillus	spp	2181-045	DNG	DNG	no	no	no	yes	no	yes	1	0	1	0		0	0	0	0	0	1	0	1	1	0	1		Lactobacillus	spp	2181-045	0	0	1	0
Lactobacillus	spp	2181-028	DNG	DNG	DNG	DNG	no	no	no	no	1	1	1	1		0	0	0	0	0	0	0	0	0	0	0		Lactobacillus	spp	2181-028	0	0	0	0
Lactobacillus	spp	2181-017	DNG	DNG	no	no	DNG	DNG	DNG	DNG	1	1	1	1		0	0	0	0	0	0	0	0	0	0	0		Lactobacillus	spp	2181-017	1	1	0	0
Lactobacillus	spp	2198-088	DNG	DNG	DNG	DNG	DNG	DNG	DNG	DNG	1	1	1	1		0	0	0	0	0	0	0	0	0	0	0		Lactobacillus	spp	2198-088	1	1	1	1
Proteus	mirabilis	2161-017	no	no	no	no	no	no	no	no	1	1	1	1		0	0	0	0	0	0	0	0	0	0	0		Proteus	mirabilis	2161-017	1	1	1	1
Proteus	mirabilis	2161-047	no	no	no	no	yes	no	no	no	0	1	1	1		0	0	0	0	1	0	0	0	1	0	1		Proteus	mirabilis	2161-047	0	1	1	1
Proteus	mirabilis	2161-021	no	no	no	no	no	no	no	no	1	1	1	1		0	0	0	0	0	0	0	0	0	0	0		Proteus	mirabilis	2161-021	1	1	1	1
Proteus	mirabilis	2161-019	no	no	no	no	no	no	no	no	1	1	1	1		0	0	0	0	0	0	0	0	0	0	0		Proteus	mirabilis	2161-019	1	1	1	1
Pseudomonas	aeruginosa	02451	no	no	no	no	yes	no	yes	yes	0	1	0	0		0	0	0	0	1	0	1	1	1	0	1		Pseudomonas	aeruginosa	02451	0	1	0	0
Pseudomonas	aeruginosa	psarma2	yes	yes	no	no	yes	yes	yes	yes	1	1	0	0		1	1	0	0	1	1	1	1	1	1	1		Pseudomonas	aeruginosa	psarma2	1	1	0	0
Pseudomonas	aeruginosa	psaerw	yes	no	no	no	yes	yes	yes	yes	1	0	0	0		1	0	0	0	1	1	1	1	1	1	1		Pseudomonas	aeruginosa	psaerw	1	0	0	0
Pseudomonas	aeruginosa	psarma1	no	no	no	no	yes	no	yes	no	0	1	0	1		0	0	0	0	1	0	1	0	1	0	1		Pseudomonas	aeruginosa	psarma1	0	1	0	1
Salmonella	enterica	B 1942-071	no	no	no	no	no	no	yes	yes	1	1	0	0		0	0	0	0	0	0	1	1	1	0	1		Salmonella	enterica	B 1942-071	1	1	0	0
Salmonella	enterica B	1999-002	no	no	no	no	no	yes	no	no	1	0	1	1		0	0	0	0	0	1	0	0	1	0	1		Salmonella	enterica B	1999-002	1	0	1	1
Salmonella	enterica Type B	stock	yes	yes	yes	yes	yes	yes	yes	yes	1	1	1	1		1	1	1	1	1	1	1	1	1	1	1		Salmonella	enterica Type B	stock	1	1	1	1
Salmonella	typhi	03802	yes	no	no	yes	yes	yes	yes	yes	1	0	0	1		1	0	0	1	1	1	1	1	1	1	1		Salmonella	typhi	03802	1	0	0	1
Salmonella	typhimurium	SL3261	no	no	no	yes	no	no	yes	yes	1	1	0	1		0	0	0	1	0	0	1	1	1	1	1		Salmonella	typhimurium	SL3261	1	1	0	1
Shigella	boydii	SH42	yes	yes	no	no	yes	yes	yes	yes	1	1	0	0		1	1	0	0	1	1	1	1	1	1	1		Shigella	boydii	SH42	1	1	0	0
Shigella	flexneri	SH24	yes	yes	yes	yes	yes	yes	yes	yes	1	1	1	1		1	1	1	1	1	1	1	1	1	1	1		Shigella	flexneri	SH24	1	1	1	1
Shigella	sonnei	SH22	yes	yes	yes	yes	yes	yes	yes	yes	1	1	1	1		1	1	1	1	1	1	1	1	1	1	1		Shigella	sonnei	SH22	1	1	1	1
Shigella	species	shigjs	yes	yes	yes	yes	yes	yes	yes	yes	1	1	1	1		1	1	1	1	1	1	1	1	1	1	1		Shigella	species	shigjs	1	1	1	1
Shigella	spp	SH18	yes	yes	yes	yes	yes	yes	yes	yes	1	1	1	1		1	1	1	1	1	1	1	1	1	1	1		Shigella	spp	SH18	1	1	1	1
Shigella	spp	SH16	yes	yes	yes	yes	yes	yes	no	no	1	1	0	0		1	1	1	1	1	1	0	0	1	1	1		Shigella	spp	SH16	1	1	0	0
Staphylococcus	aureus	MRSA 00175	no	no	no	no	no	no	no	no	1	1	1	1		0	0	0	0	0	0	0	0	0	0	0		Staphylococcus	aureus	MRSA 00175	1	1	1	1
Staphylococcus	aureus	MRSA 14161	no	no	no	no	no	no	yes	yes	1	1	0	0		0	0	0	0	0	0	1	1	1	0	1		Staphylococcus	aureus	MRSA 14161	1	1	0	0
Staphylococcus	aureus	MSSA 00175	no	no	no	no	no	no	no	no	1	1	1	1		0	0	0	0	0	0	0	0	0	0	0		Staphylococcus	aureus	MSSA 00175	1	1	1	1
Staphylococcus	aureus	MRSA 06970	no	no	no	no	no	no	no	no	1	1	1	1		0	0	0	0	0	0	0	0	0	0	0		Staphylococcus	aureus	MRSA 06970	1	1	1	1
Staphylococcus	coagulase negative	00751	no	no	no	no	no	no	no	no	1	1	1	1		0	0	0	0	0	0	0	0	0	0	0		Staphylococcus	coagulase negative	00751	1	1	1	1
Stenotrophomonas	maltophilia	stemalma	no	no	yes	yes	yes	yes	yes	yes	0	0	1	1		0	0	1	1	1	1	1	1	1	1	1		Stenotrophomonas	maltophilia	stemalma	0	0	1	1
Stenotrophomonas	maltophilia	stematl2	no	yes	no	no	no	no	no	no	1	0	1	1		0	1	0	0	0	0	0	0	1	1	1		Stenotrophomonas	maltophilia	stematl2	1	0	1	1
Stenotrophomonas	maltophilia	stematl1	yes	yes	no	yes	yes	yes	yes	yes	1	1	0	1		1	1	0	1	1	1	1	1	1	1	1		Stenotrophomonas	maltophilia	stematl1	1	1	0	1
Vibrio	cholerae	El Tor N16961	no	no	no	no	no	no	no	no	1	1	1	1		0	0	0	0	0	0	0	0	0	0	0		Vibrio	cholerae	El Tor N16961	1	1	1	1
Yersinia	enterocolitica	1992-045	no	no	no	no	no	no	no	no	1	1	1	1		0	0	0	0	0	0	0	0	0	0	0		Yersinia	enterocolitica	1992-045	1	1	1	1
Yersinia	enterocolitica	1999-034	no	no	no	no	no	no	no	no	1	1	1	1		0	0	0	0	0	0	0	0	0	0	0		Yersinia	enterocolitica	1999-034	1	1	1	1
										Without Lact/Bord, #concordant	42	44	35	38									Isolates with phage	43				Table 5: Congruence of phage isolation results with individual bacterial isolates. A Comparison between microplate and traditional enrichment methods is demonstrated using a heat map. Green boxes represent samples in which the 2 methods had congruent results. Orange boxes represent samples in which the 2 methods had discongruent results. Typically this favored phage isolation with the traditional…
										%concordant	0.763636	0.8	0.636364	0.690909	0.722727	0.101001	0.86508						%	0.651515
		Individual Isolates	96-well format				Traditional enrichment				0.772727	0.787879	0.666667	0.69697	0.731061	0.0806406							96-well		26
			RAS 1-1	RAS 1-2	Influent 1-1	Influent 1-2	RAS 1-1	RAS 1-2	Influent 1-1	Influent 1-2															0.393939
		Evidence of phage:	20	20	15	20	35	32	31	34													Trad			43
		Did not grow (DNG):	11	11	6	6	5	5	5	5																0.651515
		Percent with phage	0.384615	0.384615	0.263158	0.350877	0.603448	0.551724	0.534483	0.586207
			Without Lactobacillus, Bordetella																					p	0.640884	0.37266
		Individual Isolates	96-well format				Traditional enrichment																	p	0.00283753
			RAS 1-1	RAS 1-2	Influent 1-1	Influent 1-2	RAS 1-1	RAS 1-2	Influent 1-1	Influent 1-2
		Evidence of phage:	20	20	13	18	33	29	31	33
		Did not grow (DNG):	11	11	6	6	5	5	5	5
		Percent with phage	0.363636	0.363636	0.236364	0.327273	0.6	0.527273	0.563636	0.6															no bord/lacto
																									0	1
			11	10	7	10	15	13	16	15															0	0
			0	0	0	0	7	5	4	6															0	1
			9	10	6	8	11	11	11	12															0	1
																									0	1
																									0	0
																									0	0
								Individual Isolates	96-well format					Species level	96-well format										0	1
									RAS 1-1	RAS 1-2	Influent 1-1	Influent 1-2			RAS 1-1	RAS 1-2	Influent 1-1	Influent 1-2							0	0
								Did not grow:	11	11	6	6		Did not grow:	2	2	0	0							0	1
								Percent with phage	0.384615	0.384615	0.263158	0.350877		Percent with phage	0.545455	0.5	0.375	0.458333							0	1
																									0	1
									Traditional enrichment						Traditional enrichment										1	1
									RAS 1-1	RAS 1-2	Influent 1-1	Influent 1-2			RAS 1-1	RAS 1-2	Influent 1-1	Influent 1-2							1	1
								Did not grow:	5	5	5	5		Did not grow:	0	0	0	0							0	1
								Percent with phage	0.603448	0.551724	0.534483	0.586207		Percent with phage	0.791667	0.666667	0.708333	0.791667							1	1
																									1	1
									RAS 1-1	RAS 1-2	Influent 1-1	Influent 1-2			RAS 1-1	RAS 1-2	Influent 1-1	Influent 1-2							1	1
								#concordant	51	52	44	46		#concordant	16	19	14	14							1	1
								%concordant	0.809524	0.825397	0.698413	0.730159		%concordant	0.666667	0.791667	0.583333	0.583333							1	1
																									0	1
																									1	1
																									1	1
								Individual Isolates						Species level											0	0
									Mean	95% CI					Mean	95% CI									1	1
								Did not grow:	8.5	4.59347				Did not grow:	1	1.83739									0	0
								Percent with phage	0.345816	0.0912645	35% ± 9%			Percent with phage	0.469697	0.11531	47% ± 10%								0	1
																									0	0
																									0	0
																									0	1
								Did not grow:	5	#NUM!				Did not grow:	0	#NUM!									1	1
								Percent with phage	0.568966	0.050089	57% ± 5%			Percent with phage	0.739583	0.0994514	74% ± 10%								1	1
																									0	1
																									0	1
								#concordant	48.25	6.14564	48.3 ± 6.1			#concordant	15.75	3.75991	15.8 ± 3.8								0	1
								%concordant	0.765873	0.0975498	77% ± 10%			%concordant	0.65625	0.156663	66% ± 16%								1	1
																									1	1
																									1	1
																									1	1
																									1	1
																									1	1
																									1	1
																									1	1
																									1	1
																									0	0
																									0	1
																									0	0
																									0	0
																									0	0
																									1	1
																									1	1
																									1	1
																									0	0
																									0	0
																									0	0

## Sheet: Species level
Table 2: Species levels evaluation of lytic phage isolation reported as dichotomous results and divided by isolation method and type of waste utilized. Abbreviations: DNG: Did not Grow in traditional media within the confines of the experimental timeline; Influent: Dilute Influent; RAS: Return Activated Sludge; spp: species										Comparison (1=yes, 0=no)		DNG = did not grow
Host		96-well format				Traditional enrichment				Heat Map Comparison																					Host		Heat Map Comparison
Genus	Species	RAS 1	RAS 2	Influent 1	Influent 2	RAS 1	RAS 2	Influent 1	Influent 2	RAS 1	RAS 2	Influent 1	Influent 2																		Genus	Species	RAS 1	RAS 2	DI 1	DI 2
Achromobacter	xylosoxidans	no	no	no	no	yes	no	no	yes	0	1	1	0		0	0	0	0	1	0	0	1	1	0	1						Achromobacter	xylosoxidans	0	1	1	0
Acinetobacter	baumannii	no	no	no	no	yes	yes	yes	yes	0	0	0	0		0	0	0	0	1	1	1	1	1	0	1						Acinetobacter	baumannii	0	0	0	0
Acinetobacter	haemolyticus	no	no	no	no	yes	no	yes	yes	0	1	0	0		0	0	0	0	1	0	1	1	1	0	1						Acinetobacter	haemolyticus	0	1	0	0
Acinetobacter	ursingii	no	no	no	no	yes	yes	yes	yes	0	0	0	0		0	0	0	0	1	1	1	1	1	0	1						Acinetobacter	ursingii	0	0	0	0
Bordetella	pertussis	DNG	DNG	yes	yes	yes	yes	no	no	0	0	0	0		0	0	1	1	1	1	0	0	1	1	1						Bordetella	pertussis	0	0	0	0
Campylobacter	spp	yes	yes	yes	yes	yes	yes	yes	yes	1	1	1	1		1	1	1	1	1	1	1	1	1	1	1						Campylobacter	spp	1	1	1	1
Citrobacter	amalonaticus	no	no	no	no	yes	no	yes	yes	0	1	0	0		0	0	0	0	1	0	1	1	1	0	1						Citrobacter	amalonaticus	0	1	0	0
Enterobacter	cloacae	yes	yes	no	yes	yes	yes	yes	yes	1	1	0	1		1	1	0	1	1	1	1	1	1	1	1						Enterobacter	cloacae	0	1	0	0
Escherichia	coli	yes	yes	yes	yes	yes	yes	yes	yes	1	1	1	1		1	1	1	1	1	1	1	1	1	1	1						Escherichia	coli	1	1	1	1
Klebsiella	pneumoniae	yes	yes	yes	yes	yes	yes	yes	yes	1	1	1	1		1	1	1	1	1	1	1	1	1	1	1						Klebsiella	pneumoniae	1	1	1	1
Lactobacillus	spp	DNG	DNG	no	no	no	yes	no	yes	0	0	1	0		0	0	0	0	0	1	0	1	1	0	1						Lactobacillus	spp	0	0	1	0
Proteus	mirabilis	no	no	no	no	yes	no	no	no	0	1	1	1		0	0	0	0	1	0	0	0	1	0	1						Proteus	mirabilis	0	1	1	1
Pseudomonas	aeruginosa	yes	yes	no	no	yes	yes	yes	yes	1	1	0	0		1	1	0	0	1	1	1	1	1	1	1						Pseudomonas	aeruginosa	1	1	0	0
Salmonella	typhi	yes	no	no	yes	yes	yes	yes	yes	1	0	0	1		1	0	0	1	1	1	1	1	1	1	1						Salmonella	typhi	1	0	0	1
Salmonella	enterica Type B	yes	yes	yes	yes	yes	yes	yes	yes	1	1	1	1		1	1	1	1	1	1	1	1	1	1	1						Salmonella	enterica Type B	1	1	1	1
Shigella	spp	yes	yes	yes	yes	yes	yes	yes	yes	1	1	1	1		1	1	1	1	1	1	1	1	1	1	1						Shigella	spp	1	1	1	1
Shigella	boydii	yes	yes	no	no	yes	yes	yes	yes	1	1	0	0		1	1	0	0	1	1	1	1	1	1	1						Shigella	boydii	1	1	0	0
Shigella	flexneri	yes	yes	yes	yes	yes	yes	yes	yes	1	1	1	1		1	1	1	1	1	1	1	1	1	1	1						Shigella	flexneri	1	1	1	1
Shigella	sonnei	yes	yes	yes	yes	yes	yes	yes	yes	1	1	1	1		1	1	1	1	1	1	1	1	1	1	1						Shigella	sonnei	1	1	1	1
Staphylococcus	coagulase negative	no	no	no	no	no	no	no	no	1	1	1	1		0	0	0	0	0	0	0	0	0	0	0						Staphylococcus	coagulase negative	1	1	1	1
Staphylococcus	aureus	no	no	no	no	no	no	yes	yes	1	1	0	0		0	0	0	0	0	0	1	1	1	0	1						Staphylococcus	aureus	1	1	0	0
Stenotrophomonas	maltophilia	yes	yes	yes	yes	yes	yes	yes	yes	1	1	1	1		1	1	1	1	1	1	1	1	1	1	1						Stenotrophomonas	maltophilia	1	1	1	1
Vibrio	cholerae	no	no	no	no	no	no	no	no	1	1	1	1		0	0	0	0	0	0	0	0	0	0	0						Vibrio	cholerae	1	1	1	1
Yersinia	enterocolitica	no	no	no	no	no	no	no	no	1	1	1	1		0	0	0	0	0	0	0	0	0	0	0						Yersinia	enterocolitica	1	1	1	1
										A heat map to compare methods directly. Green boxes represent samples in which the 2 methods had congruent results. Orange boxes represent samples in which the 2 methods had discongruent results. Typically this favored the traditional enrichment method, though with Bordetella pertussis the low volume format was favored. Abbreviations: Influent: Dilute Influent; RAS: Return Activated Sludge; spp: …																					Table 6: Congruence of phage isolation results grouped by bacterial species. A Comparison between microplate and traditional enrichment methods is demonstrated using a heat map. Green boxes represent samples in which the 2 methods had congruent results. Orange boxes represent samples in which the 2 methods had discongruent results. Typically this favored the traditional enrichment method, though …
									#concordant	16	19	14	14									Isolates with phage	21
									%concordant	0.666667	0.791667	0.583333	0.583333									%	0.875
	Evidence of phage:	12	11	9	11	19	16	17	19													96-well		13							0	Discordant
	Did not grow (DNG):	2	2	0	0	0	0	0	0															0.541667							1	Concordant
		0.545455	0.5	0.375	0.458333	0.791667	0.666667	0.708333	0.791667													Trad			21
Genus	Species																								0.875
Achromobacter	xylosoxidans	0	0	0	0	1	0	0	1
Acinetobacter	baumannii	0	0	0	0	1	1	1	1
Acinetobacter	haemolyticus	0	0	0	0	1	0	1	1														p	0.980013	0.911636
Acinetobacter	ursingii	0	0	0	0	1	1	1	1														p	0.0108268
Bordetella	pertussis	0	0	1	1	1	1	0	0
Campylobacter	spp	1	1	1	1	1	1	1	1
Citrobacter	amalonaticus	0	0	0	0	1	0	1	1															0	1
Enterobacter	cloacae	1	1	0	1	1	1	1	1															0	1
Escherichia	coli	1	1	1	1	1	1	1	1															0	1
Klebsiella	pneumoniae	1	1	1	1	1	1	1	1															0	1
Lactobacillus	spp	0	0	0	0	0	1	0	1															1	1
Proteus	mirabilis	0	0	0	0	1	0	0	0															0	1
Pseudomonas	aeruginosa	1	1	0	0	1	1	1	1															1	1
Salmonella	typhi	1	0	0	1	1	1	1	1															1	1
Salmonella	enterica Type B	1	1	1	1	1	1	1	1															1	1
Shigella	species	1	1	1	1	1	1	1	1															0	1
Shigella	boydii	1	1	0	0	1	1	1	1															1	1
Shigella	flexneri	1	1	1	1	1	1	1	1															1	1
Shigella	sonnei	1	1	1	1	1	1	1	1															1	1
Staphylococcus	coagulase negative	0	0	0	0	0	0	0	0															1	1
Staphylococcus	aureus	0	0	0	0	0	0	1	1															1	1
Stenotrophomonas	maltophilia	1	1	1	1	1	1	1	1															1	1
Vibrio	cholerae	0	0	0	0	0	0	0	0															1	1
Yersinia	enterocolitica	0	0	0	0	0	0	0	0															0	0
																								0	1
																								1	1
Genus	Species																							0	0
Achromobacter	xylosoxidans	0				1																		0	0
Acinetobacter	baumannii	0				1
Acinetobacter	haemolyticus	0				1
Acinetobacter	ursingii	0				1
Bordetella	pertussis	1				1
Campylobacter	spp	1				1
Citrobacter	amalonaticus	0				1
Enterobacter	cloacae	1				1
Escherichia	coli	1				1
Klebsiella	pneumoniae	1				1
Lactobacillus	spp	0				1
Proteus	mirabilis	0				1
Pseudomonas	aeruginosa	1				1
Salmonella	typhi	1				1
Salmonella	enterica Type B	1				1
Shigella	species	1				1
Shigella	boydii	1				1
Shigella	flexneri	1				1
Shigella	sonnei	1				1
Staphylococcus	coagulase negative	0				0
Staphylococcus	aureus	0				1
Stenotrophomonas	maltophilia	1				1
Vibrio	cholerae	0				0
Yersinia	enterocolitica	0				0
		13				21
		24				24
		0.541667				0.875

## Sheet: Clinical Isolate Species List
Table 1: Bacterial clinical isolates tested as possible phage hosts. Campylobacter and Lactobacillus species were not tested for further idenitification. Shigella listed as species were from serotype A. Abbreviations: ESBL: extended spectrum beta lactamase; ICU: Intensive Care Unit; spp: species; XDR: extensively drug resistant
Genus	Species	Isolate identifier	Source					Genus	Species	Isolate identifier
Achromobacter	xylosoxidans	achxylcf	Adult, ICU, blood, ESBL, aminoglycoside-resistant
Acinetobacter	baumannii	acibaumc1	Pediatric, ICU, tracheal aspirate, susceptible isolate					Achromobacter	xylosoxidans	achxylcf	Adult, ICU, tracheal aspirate, ESBL, aminoglycoside-resistant	1
Acinetobacter	baumannii	HUMC1	Adult, XDR					Acinetobacter	baumannii	acibaumc1	Pediatric, ICU, tracheal aspirate, susceptible isolate	1
Acinetobacter	baumannii	acibaues	Pediatric, oncology ward, blood, ESBL					Acinetobacter	baumannii	HUMC1	Adult, XDR	1
Acinetobacter	baumannii	HUMC12	Adult, XDR					Acinetobacter	baumannii	acibaues	Pediatric, oncology ward, blood, ESBL	1
Acinetobacter	baumannii	Kelly Lung	Adult, tracheal aspirate, carbapenem-resistant					Acinetobacter	baumannii	HUMC12	Adult, XDR	1
Acinetobacter	baumannii	acibaumc2	Pediatric, ICU, tracheal aspirate, ESBL					Acinetobacter	baumannii	Kelly Lung	Adult, tracheal aspirate, carbapenem-resistant	#N/A
Acinetobacter	baumannii	RPCI AB1	Adult, oncology ward, XDR					Acinetobacter	baumannii	acibaumc2	Pediatric, ICU, tracheal aspirate, ESBL	1
Acinetobacter	baumannii	acibaucf	Adult, ICU, tracheal aspirate, susceptible isolate					Acinetobacter	baumannii	RPCI AB1	Adult, oncology ward, XDR	1
Acinetobacter	baumannii	307	Adult, ESBL					Acinetobacter	baumannii	acibaucf	Adult, ICU, tracheal aspirate, susceptible isolate	#N/A
Acinetobacter	haemolyticus	HR1	Adult, meropenem resistant					Acinetobacter	baumannii	307	Adult, ESBL	1
Acinetobacter	ursingii	aciurses	Pediatric, oncology ward, blood, ESBL					Acinetobacter	haemolyticus	HR1	Adult, meropenem resistant	1
Bordetella	pertussis	BSA SPG2	Pediatric, sputum					Acinetobacter	ursingii	aciurses	Pediatric, oncology ward, blood, ESBL	1
Bordetella	pertussis	WT1	Pediatric, sputum					Bordetella	pertussis	BSA SPG2	Pediatric, sputum	1
Bordetella	pertussis	Tahoma	Pediatric, sputum					Bordetella	pertussis	WT1	Pediatric, sputum	#N/A
Campylobacter	spp	2TS	Pediatric, stool					Bordetella	pertussis	Tahoma	Pediatric, sputum	1
Campylobacter	spp	3TS	Pediatric, stool					Campylobacter	spp	2TS	Pediatric, stool	1
Citrobacter	amalonaticus	02451	Pediatric, blood, ESBL					Campylobacter	spp	3TS	Pediatric, stool	1
Enterobacter	cloacae	entclodc1	Adult, ICU, infected peritoneal fluid, ESBL					Citrobacter	amalonaticus	02451	Pediatric, blood, ESBL	1
Enterobacter	cloacae	entclodc2	Adult, ICU, abdominal abscess, carbapenem-resistant					Enterobacter	cloacae	entclodc1	Adult, ICU, infected peritoneal fluid, ESBL	1
Enterobacter	cloacae	entclodc3	Adult, ICU, tracheal aspirate, susceptible only to cefiderocol/amikacin					Enterobacter	cloacae	entclodc2	Adult, ICU, abdominal abscess, carbapenem-resistant	1
Escherichia	coli	ecosq	Adult, ICU					Enterobacter	cloacae	entclodc3	Adult, ICU, tracheal aspirate, susceptible only to cefiderocol/amikacin	1
Escherichia	coli (O157:H7)	08063	Pediatric, stool					Escherichia	coli	ecosq	Adult, ICU	1
Escherichia	coli	ecomw	Adult, ICU, blood, ESBL					Escherichia	coli (O157:H7)	08063	Pediatric, stool	1
Escherichia	coli	CSF	Pediatric, meningitis					Escherichia	coli	ecomw	Adult, ICU, blood, ESBL	1
Klebsiella	pneumoniae	stock	Adult, blood, ESBL					Escherichia	coli	CSF	Pediatric, meningitis	1
Klebsiella	pneumoniae	klepnakp	Adult, ICU, tracheal aspirate, carbapenem-resistant					Klebsiella	pneumoniae	stock	Adult, blood, ESBL	1
Klebsiella	pneumoniae	ATCC BAA1705	Adult, urine, carbapenem-resistant (KPC)					Klebsiella	pneumoniae	klepnakp	Adult, ICU, tracheal aspirate, carbapenem-resistant	#N/A
Lactobacillus	spp	2181-069	Pediatric, stool					Klebsiella	pneumoniae	ATCC BAA1705	Adult, urine, carbapenem-resistant (KPC)	1
Lactobacillus	spp	2181-080	Pediatric, stool					Lactobacillus	spp	2181-069	Pediatric, stool	#N/A
Lactobacillus	spp	2181-044	Pediatric, stool					Lactobacillus	spp	2181-080	Pediatric, stool	#N/A
Lactobacillus	spp	2181-005	Pediatric, stool					Lactobacillus	spp	2181-044	Pediatric, stool	#N/A
Lactobacillus	spp	2181-045	Pediatric, stool					Lactobacillus	spp	2181-005	Pediatric, stool	#N/A
Lactobacillus	spp	2181-028	Pediatric, stool					Lactobacillus	spp	2181-045	Pediatric, stool	1
Lactobacillus	spp	2181-017	Pediatric, stool					Lactobacillus	spp	2181-028	Pediatric, stool	#N/A
Lactobacillus	spp	2198-088	Pediatric, stool					Lactobacillus	spp	2181-017	Pediatric, stool	#N/A
Proteus	mirabilis	2161-017	Pediatric, urine					Lactobacillus	spp	2198-088	Pediatric, stool	#N/A
Proteus	mirabilis	2161-047	Pediatric, urine					Proteus	mirabilis	2161-017	Pediatric, urine	#N/A
Proteus	mirabilis	2161-021	Pediatric, urine					Proteus	mirabilis	2161-047	Pediatric, urine	1
Proteus	mirabilis	2161-019	Pediatric, urine					Proteus	mirabilis	2161-021	Pediatric, urine	#N/A
Pseudomonas	aeruginosa	02451	Pediatric, blood					Proteus	mirabilis	2161-019	Pediatric, urine	#N/A
Pseudomonas	aeruginosa	psarma2	Pediatric, tracheal aspirate, ESBL					Pseudomonas	aeruginosa	02451	Pediatric, blood	1
Pseudomonas	aeruginosa	psaerw	Adult, ICU, abdominal drainage, susceptible to cefiderocol alone					Pseudomonas	aeruginosa	psarma2	Pediatric, tracheal aspirate, ESBL	1
Pseudomonas	aeruginosa	psarma1	Pediatric, tracheal aspirate, XDR					Pseudomonas	aeruginosa	psaerw	Adult, ICU, abdominal drainage, susceptible only to cefiderocol	1
Salmonella	enterica Type B	B 1942-071	Pediatric, stool					Pseudomonas	aeruginosa	psarma1	Pediatric, tracheal aspirate, XDR	1
Salmonella	enterica Type B	1999-002	Pediatric, stool					Salmonella	enterica Type B	B 1942-071	Pediatric, stool	1
Salmonella	enterica Type B	stock	Pediatric, stool					Salmonella	enterica Type B	1999-002	Pediatric, stool	1
Salmonella	typhi	03802	Pediatric, stool					Salmonella	enterica Type B	stock	Pediatric, stool	1
Salmonella	typhimurium	SL3261	Pediatric, stool					Salmonella	typhi	03802	Pediatric, stool	1
Shigella	boydii	SH42	Pediatric, stool					Salmonella	typhimurium	SL3261	Pediatric, stool	1
Shigella	flexneri	SH24	Pediatric, stool					Shigella	boydii	SH42	Pediatric, stool	1
Shigella	sonnei	SH22	Pediatric, stool					Shigella	flexneri	SH24	Pediatric, stool	1
Shigella	spp	shigjs	Adult, stool, ESBL and quinolone-resistant					Shigella	sonnei	SH22	Pediatric, stool	1
Shigella	spp	SH18	Pediatric, stool					Shigella	spp	shigjs	Adult, stool, ESBL and quinolone-resistant	1
Shigella	spp	SH16	Pediatric, stool					Shigella	spp	SH18	Pediatric, stool	1
Staphylococcus	aureus	MRSA 00175	Pediatric, blood, methicillin-resistant					Shigella	spp	SH16	Pediatric, stool	1
Staphylococcus	aureus	MRSA 14161	Pediatric, blood, methicillin-resistant					Staphylococcus	aureus	MRSA 00175	Pediatric, blood, methicillin-resistant	#N/A
Staphylococcus	aureus	MSSA 00175	Pediatric, blood, methicillin-sensitive					Staphylococcus	aureus	MRSA 14161	Pediatric, blood, methicillin-resistant	1
Staphylococcus	aureus	MRSA 06970	Pediatric, blood, methicillin-resistant					Staphylococcus	aureus	MSSA 00175	Pediatric, blood, methicillin-susceptible	#N/A
Staphylococcus	coagulase negative	00751	Pediatric, blood, methicillin-resistant					Staphylococcus	aureus	MRSA 06970	Pediatric, blood, methicillin-resistant	#N/A
Stenotrophomonas	maltophilia	stemalma	Pediatric, tracheal aspirate					Staphylococcus	coagulase negative	00751	Pediatric, blood, methicillin-resistant	#N/A
Stenotrophomonas	maltophilia	stematl2	Pediatric, tracheal aspirate, quinolone-resistant					Stenotrophomonas	maltophilia	stemalma	Pediatric, stool, quinolone-resistant	1
Stenotrophomonas	maltophilia	stematl1	Pediatric, tracheal aspirate					Stenotrophomonas	maltophilia	stematl2	Pediatric, stool	1
Vibrio	cholerae	El Tor N16961	Pediatric, stool					Stenotrophomonas	maltophilia	stematl1	Pediatric, stool	1
Yersinia	enterocolitica	1992-045	Pediatric, stool					Vibrio	cholerae	El Tor N16961	Pediatric, stool	#N/A
Yersinia	enterocolitica	1999-034	Pediatric, stool					Yersinia	enterocolitica	1992-045	Pediatric, stool	#N/A
Table 1: Bacterial clinical isolates tested as possible phage hosts. Campylobacter and Lactobacillus species were not tested for further identification. Shigella listed as species were from serotype A. Abbreviations: ESBL: extended spectrum beta lactamase; ICU: Intensive Care Unit; spp: species; XDR: extensively drug resistant								Yersinia	enterocolitica	1999-034	Pediatric, stool	#N/A
Additional isolate not used in this study (because I forgot) but needed for freezer storage list
Klebsiella	pneumoniae	klpneh1	Pediatric, urine, ESBL

## Sheet: Phage discovery table
Table 4: Results of enrichment product testing for the presence of phage. "+" indicates lytic phage was isolated. "-" indicates no phage was detected. Abbreviations: DI: Dilute Influent; RAS: Return Activated Sludge.
Genus	Species	Isolate identifier	RAS 1		RAS 2		DI 1		DI 2
			96-well	Traditional	96-well	Traditional	96-well	Traditional	96-well	Traditional
Achromobacter	xylosoxidans	achxylcf	-	+	-	-	-	-	-	+
Acinetobacter	baumannii	acibaumc1	-	-	-	-	-	-	-	-
Acinetobacter	baumannii	HUMC1	-	-	-	-	-	-	-	+
Acinetobacter	baumannii	acibaues	-	+	-	+	-	-	-	-
Acinetobacter	baumannii	HUMC12	-	+	-	+	-	+	-	+
Acinetobacter	baumannii	Kelly Lung	-	-	-	-	-	-	-	-
Acinetobacter	baumannii	acibaumc2	-	-	-	-	-	-	-	-
Acinetobacter	baumannii	RPCI AB1	-	+	-	+	-	-	-	-
Acinetobacter	baumannii	acibaucf	-	-	-	-	-	-	-	-
Acinetobacter	baumannii	307	-	+	-	+	-	+	-	+
Acinetobacter	haemolyticus	HR1	-	+	-	-	-	+	-	+
Acinetobacter	ursingii	aciurses	-	+	-	+	-	+	-	+
Bordetella	pertussis	BSA SPG2	-	+	-	+	+	-	+	-
Bordetella	pertussis	WT1	-	-	-	-	-	-	-	-
Bordetella	pertussis	Tahoma	-	+	-	+	+	-	+	-
Campylobacter	spp	2TS	+	+	+	+	+	+	+	+
Campylobacter	spp	3TS	+	+	+	+	+	+	+	+
Citrobacter	amalonaticus	02451	-	+	-	-	-	+	-	+
Enterobacter	cloacae	entclodc1	+	+	+	+	-	+	-	+
Enterobacter	cloacae	entclodc2	+	+	+	+	-	+	+	+
Enterobacter	cloacae	entclodc3	+	+	+	+	-	-	-	+
Escherichia	coli	ecosq	+	+	+	+	+	+	+	+
Escherichia	coli (O157:H7)	08063	+	+	+	+	+	+	+	+
Escherichia	coli	ecomw	-	-	-	+	-	+	-	+
Escherichia	coli	CSF	+	+	+	+	+	+	+	+
Klebsiella	pneumoniae	stock	-	+	+	+	-	+	+	+
Klebsiella	pneumoniae	klepnakp	-	-	-	-	-	-	-	-
Klebsiella	pneumoniae	ATCC BAA1705	+	+	+	+	+	+	+	+
Lactobacillus	spp	2181-069	-	-	-	-	-	-	-	-
Lactobacillus	spp	2181-080	-	-	-	-	-	-	-	-
Lactobacillus	spp	2181-044	-	-	-	-	-	-	-	-
Lactobacillus	spp	2181-005	-	-	-	-	-	-	-	-
Lactobacillus	spp	2181-045	-	-	-	+	-	-	-	+
Lactobacillus	spp	2181-028	-	-	-	-	-	-	-	-
Lactobacillus	spp	2181-017	-	-	-	-	-	-	-	-
Lactobacillus	spp	2198-088	-	-	-	-	-	-	-	-
Proteus	mirabilis	2161-017	-	-	-	-	-	-	-	-
Proteus	mirabilis	2161-047	-	+	-	-	-	-	-	-
Proteus	mirabilis	2161-021	-	-	-	-	-	-	-	-
Proteus	mirabilis	2161-019	-	-	-	-	-	-	-	-
Pseudomonas	aeruginosa	02451	-	+	-	-	-	+	-	+
Pseudomonas	aeruginosa	psarma2	+	+	+	+	-	+	-	+
Pseudomonas	aeruginosa	psaerw	+	+	-	+	-	+	-	+
Pseudomonas	aeruginosa	psarma1	-	+	-	-	-	+	-	-
Salmonella	enterica Type B	B 1942-071	-	-	-	-	-	+	-	+
Salmonella	enterica Type B	1999-002	-	-	-	+	-	-	-	-
Salmonella	enterica Type B	stock	+	+	+	+	+	+	+	+
Salmonella	typhi	03802	+	+	-	+	-	+	+	+
Salmonella	typhimurium	SL3261	-	-	-	-	-	+	+	+
Shigella	boydii	SH42	+	+	+	+	-	+	-	+
Shigella	flexneri	SH24	+	+	+	+	+	+	+	+
Shigella	sonnei	SH22	+	+	+	+	+	+	+	+
Shigella	spp	shigjs	+	+	+	+	+	+	+	+
Shigella	spp	SH18	+	+	+	+	+	+	+	+
Shigella	spp	SH16	+	+	+	+	+	-	+	-
Staphylococcus	aureus	MRSA 00175	-	-	-	-	-	-	-	-
Staphylococcus	aureus	MRSA 14161	-	-	-	-	-	+	-	+
Staphylococcus	aureus	MSSA 00175	-	-	-	-	-	-	-	-
Staphylococcus	aureus	MRSA 06970	-	-	-	-	-	-	-	-
Staphylococcus	coagulase negative	00751	-	-	-	-	-	-	-	-
Stenotrophomonas	maltophilia	stemalma	-	+	-	+	+	+	+	+
Stenotrophomonas	maltophilia	stematl2	-	-	+	-	-	-	-	-
Stenotrophomonas	maltophilia	stematl1	+	+	+	+	-	+	+	+
Vibrio	cholerae	El Tor N16961	-	-	-	-	-	-	-	-
Yersinia	enterocolitica	1992-045	-	-	-	-	-	-	-	-
Yersinia	enterocolitica	1999-034	-	-	-	-	-	-	-	-
Table 4: Results of enrichment product testing for the presence of phage. "+" indicates lytic phage was isolated. "-" indicates no phage was detected. Abbreviations: DI: Dilute Influent; RAS: Return Activated Sludge.

## Sheet: Timeline
	Traditional	96-well dynamic method
Day 1	Set up overnight growth of bacterial hosts	Set up overnight growth of bacterial hosts
Day 2	Set up enrichment cultures	Set up 96-well plate, possible early evidence of phage
Day 3	Harvest enrichment cultures, set up plaque assays	Harvest promising wells, confirmation plaque assays as needed
Day 4	Read plaque assays
